# Supplementary material for: Optimization of 4,6-α and 4,3-α-Glucanotransferase Production in Lactococcus lactis and Determination of Their Effects on Some Quality Characteristics of Bakery Products
Source: Foods. 2024 Jan 29;13(3):432. doi: 10.3390/foods13030432 (PMC10855804; doi:10.3390/foods13030432)
Supplement: Supplementary file 1 [file foods-13-00432-s001.zip]

Archive with 1 entries (1 files):
- foods-2835192-supplementary.pdf
